# Supplementary material for: Super-Resolution Imaging of Plant Receptor-Like Kinases Uncovers Their Colocalization and Coordination with Nanometer Resolution
Source: Membranes (Basel). 2023 Jan 21;13(2):142. doi: 10.3390/membranes13020142 (PMC9958960; doi:10.3390/membranes13020142)
Supplement: Supplementary file 1 [file membranes-13-00142-s001.zip]

Archive with 1 entries (1 files):
- membranes-2068594-supplementary.pdf
